# Supplementary material for: Inhibition of Glycolysis Alleviates Chronic Unpredictable Mild Stress Induced Neuroinflammation and Depression-like Behavior
Source: Brain Sci. 2024 Oct 30;14(11):1098. doi: 10.3390/brainsci14111098 (PMC11591872; doi:10.3390/brainsci14111098)
Supplement: Supplementary file 1 [file brainsci-14-01098-s001.zip]

Archive with 1 entries (1 files):
- brainsci-3261386-supplementary.pdf
